# Supplementary material for: The Effect of the Ideal Food Pyramid on Gut Microbiota in Rheumatoid Arthritis Patients
Source: Life (Basel). 2025 Mar 14;15(3):463. doi: 10.3390/life15030463 (PMC11943791; doi:10.3390/life15030463)
Supplement: Supplementary file 1 [file life-15-00463-s001.zip]

Archive with 1 entries (1 files):
- life-3462598-supplementary.pdf
